# Supplementary material for: Fabrication of Poly(3-hydroxybutyrate-co-3-hydroxyhexanoate)/ZnO Nanocomposite Films for Active Packaging Applications: Impact of ZnO Type on Structure–Property Dynamics
Source: Polymers (Basel). 2024 Jun 29;16(13):1861. doi: 10.3390/polym16131861 (PMC11243840; doi:10.3390/polym16131861)
Supplement: Supplementary file 1 [file polymers-16-01861-s001.zip]

Archive with 1 entries (1 files):
- polymers-3060406-supplementary.pdf
